# Supplementary material for: Epigenome editing strategies for the functional annotation of CTCF insulators
Source: Nat Commun. 2019 Sep 18;10:4258. doi: 10.1038/s41467-019-12166-w (PMC6751197; doi:10.1038/s41467-019-12166-w)
Supplement: Supplementary file 3 — Supplementary Data 1 [file 41467_2019_12166_MOESM3_ESM.xlsx]

## Sheet: Supplementary Table 1
Supplementary Table 1 Guide RNA sequences
dCas9/dCas9-KRAB gRNAs (on-motif)
Gene locus	CTCF Peak ID	gRNA ID	Genomic Coordinates (hg19)	gRNA sequence
PDGFRA	P1	P1.1	chr4:54796335-54796353	CACAGATAATGCAGCTAGA
OLIG2	O1	O1.1	chr21:34572240-34572259	TTAACACAAAGACCCAGCAG
OLIG2	O2	O2.1	chr21:34499813-34499833	GCAACCCTCTGGCCAGTAAG
TAL1	T1	T1.1	chr1:47728683-47728703	TTACAGACTGGACCAACAGG
LMO2	L1	L1.1	chr11:33879560-33879580	TTAAGGTGATGGCCAGAAGG
LMO2	L2	L2.1	chr11:33992742-33992762	AAACCAGCATTGCCACCTGG
LMO2	L3	L3.1	chr11:34009721-34009741	ATGCCCCTCAAGGCTCAAGG
LMO2	L4	L4.1	chr11:34018705-34018725	TTCCAGCTCTTACCAGCAGG
GRIK4	G1	G1.1	chr11:120381929-120381949	TGTTTCCCGAATGCCACCAG
FIRRE	F1	F1.1	chrX:130811874-130811894	TGGCCACGAGATGGCGAAAG
dCas9-DNMT gRNAs (upstream to motif)
Gene locus	CTCF Peak ID	gRNA ID	Genomic Coordinates (hg19)	gRNA sequence
PDGFRA	P1	P1.2	chr4:54796299-54796319	GTGAGCTGAATTGTGCCTGG
OLIG2	O1	O1.2	chr21:34572213-34572233	ATTGTTTTCAGGGCATCATT
