# Supplementary material for: Epigenome editing strategies for the functional annotation of CTCF insulators
Source: Nat Commun. 2019 Sep 18;10:4258. doi: 10.1038/s41467-019-12166-w (PMC6751197; doi:10.1038/s41467-019-12166-w)
Supplement: Supplementary file 5 — Supplementary Data 3 [file 41467_2019_12166_MOESM5_ESM.xlsx]

## Sheet: Supplementary Table 3
Supplementary Table 3 BS-seq primer sequences
name	primer sequence
P1-BS-seq_F	GAATTATAGATAATGTAGTTAGATGG
P1-BS-seq_R	AAATATACTAATCCTCCTCTCCCAAA
