# Supplementary material for: Epigenome editing strategies for the functional annotation of CTCF insulators
Source: Nat Commun. 2019 Sep 18;10:4258. doi: 10.1038/s41467-019-12166-w (PMC6751197; doi:10.1038/s41467-019-12166-w)
Supplement: Supplementary file 7 — Source Data [file 41467_2019_12166_MOESM7_ESM.xlsx]

## Sheet: F1F
gRNA	Percent reduction in CTCF ChIP-qPCR enrichment
Mock	-0.159381	-17.1662	17.3256
P1	-61.1321	-50.8442	-77.7557	-73.5602
O1	-88.8987	-77.0448	-39.4024	-61.991
O2	-66.9153	-32.863
T1	-74.1509	-79.7431
L1	-34.3241	-34.1692
L2	-85.4743	-77.0573
L3	-71.9239	-39.3892
L4	-62.5346	-43.4045
G1	-2.44702	-16.6285
F1	-61.36	-59.1203

## Sheet: F2B
		Percent reduction in CTCF ChIP-qPCR enrichment
Distance to CTCF motif (bp)		dCas9				dCas9-KRAB
0	PDGFRA insulator	-30.2226	-19.3799	-70.6843	-72.2565	-88.8987	-77.0448	-39.4024	-61.991
34		-54.9816	-3.13436	48.4041		-45.1212	20.6913	43.2125
891		-2.90987	12.1924			-17.7479	-38.05	9.47778
0	OLIG2 insulator	-60.2575	-47.0769	-33.5383	-48.3734	-61.1321	-50.8442	-77.7557	-73.5602
26		-14.2227	1.67513	36.165		-24.0645	-17.7108	-11.2087	-25.7431
2900		-26.6658	-12.3926	43.0203		-33.6368	-23.5608	-28.94

## Sheet: F2D
	H3K9me3 ChIP-qPCR enrichment		Percent reduction in CTCF ChIP-qPCR enrichment
Control (day3)	0.417459	0.26038	5.29181	-3.54382	-1.74799
P1 gRNA (day3)	3.56195	3.70457	-63.4753	-53.1656
P1 gRNA (day12)	1.50733	1.35025	-36.2363	-39.4512
O1 gRNA (day3)	5.80017	6.39299	-59.2538	-48.1633
O1 gRNA (day12)	1.57854	1.18422	-4.76763	-21.4982

## Sheet: F2E
	DNAme (% methylation)			Percent reduction in CTCF ChIP-qPCR enrichment
Control (day3)	1.51171	1.39767		-0.00159381	-0.171662	0.173256
dCas9-DNMT3A	43.7858	26.9592	19.4949	-16.9439	-58.4896	-29.191
dCas9-DNMT3A3L	24.2882	25.0114		-36.211	-29.9997
dCas9-DNMT3A + dCas9-KRAB	48.6223	43.5148		-43.4491	-39.0654
dCas9-DNMT3A3L + dCas9-KRAB	85.9344	78.5381		-59.2969	-76.8819

## Sheet: F2G
	DNA Methylation (%)
	dCas9-KRAB & dCas9-DNTM3A3L		Mock
day8	19.0491	23.5399	1.76205	0.489188
day12	63.4389	60.6626	1.51171	1.39767
day14	52.9959	47.9092	1.31475	1.05434
day22	27.8464	28.1666	1.27473	0.907788
day27	21.261	22.7446	1.35284	1.29539

## Sheet: F2H
	DNA Methylation (%)
	dCas9-KRAB & dCas9-DNTM3A3L		Mock
day8	38.8365	36.1905	7.86241	14.3836
day12	66.2835	61.1296	13.0435	10.5556
day14	60.3491	63.5812	14.3229	12.8289
day22	53.3333	60.7595	13.3333	15.7171
day27	46.6019	57.1429	16.188	9.31373

## Sheet: SF1E
	CTCF ChIP-seq read counts							CTCF ChIP-seq normalized to mean of control gRNA samples
	control gRNA			CTCF gRNA				control gRNA			CTCF gRNA
Upstream CTCF	113.01	134.38	127.37	117.05	123.27	120.12		0.904659	1.07573	1.01961	0.937	0.986792	0.961575
P1 CTCF	142.38	120.8	149.9	26.08	27.49	16.69		1.03404	0.877312	1.08865	0.189406	0.199647	0.121211

## Sheet: SF1F
gRNA	CTCF ChIP-qPCR relative enrichment
Control	0.948995	0.746515
Cas9	0.0711574	0.0766571
dCas9-KRAB	0.135622	0.139155

## Sheet: SF1G
gRNA	H3K9me3 ChIP-qPCR enrichment
Mock	0.403208	0.38961	0.305145	0.255946
P1	2.59685	5.69266	15.6184	17.3755
O1	15.3298	12.2584	24.031	10.2656
O2	6.38555	17.7009
T1	31.7455	13.4067
L1	27.9863	29.8425
L2	26.0153	35.3932
L3	8.02028	3.52475
L4	1.76154	1.98457
G4	2.80297	1.80611
F1	9.14011	18.6265

## Sheet: SF1H
	Percent reduction in CTCF ChIP-qPCR enrichment
gRNA	Transient				Consitutive
P1	-61.1321	-50.8442	-77.7557	-73.5602	-81.0594	-80.0353	-87.8789
O1	-88.8987	-77.0448	-39.4024	-61.991	-68.3601	-71.7991	-72.8596
O2	-66.9153	-32.863			-83.2003	-80.5083	-80.5205
G4	-2.44702	-16.6285			-83.6323	-94.9024	-59.9023
F1	-61.36	-59.1203			-68.1036	-49.7042	-73.8943

[truncated: 8 more sheets: SF2A, SF2B, SF3A, SF3B, SF3C, SF3D, SF3E, SF3F]
